# Supplementary material for: GC-MS/MS Method for Determination of Polycyclic Aromatic Hydrocarbons in Herbal Medicines
Source: Molecules. 2023 May 2;28(9):3853. doi: 10.3390/molecules28093853 (PMC10179879; doi:10.3390/molecules28093853)
Supplement: Supplementary file 1 [file molecules-28-03853-s001.zip]

Archive with 1 entries (1 files):
- molecules-2379477-supplementary.pdf
